# Supplementary material for: Quantitative study on hepatic genotoxicity of neodymium and its molecular mechanisms based on Benchmark Dose method
Source: Front Pharmacol. 2024 Dec 17;15:1484111. doi: 10.3389/fphar.2024.1484111 (PMC11685023; doi:10.3389/fphar.2024.1484111)
Supplement: Supplementary file 1 [file DataSheet1.zip]

Archive with 14 entries (14 files):
- Data Sheet 6.CSV
- Data Sheet 7.CSV
- Data Sheet 8.CSV
- Data Sheet 9.CSV
- Data Sheet 10.CSV
- Data Sheet 11.CSV
- Data Sheet 12.CSV
- Data Sheet 13.CSV
- Data Sheet 14.CSV
- Data Sheet 1.CSV
- Data Sheet 2.CSV
- Data Sheet 3.CSV
- Data Sheet 4.CSV
- Data Sheet 5.CSV
