# Supplementary material for: Quantitative study on hepatic genotoxicity of neodymium and its molecular mechanisms based on Benchmark Dose method
Source: Front Pharmacol. 2024 Dec 17;15:1484111. doi: 10.3389/fphar.2024.1484111 (PMC11685023; doi:10.3389/fphar.2024.1484111)
Supplement: Supplementary file 1 [file DataSheet1.zip › Data Sheet 6.CSV]

			Continuous Results
					BMDS 3.2
		Return to Summary				Scroll right to see BMD Cumulative Distribution Function (CDF) table →
						Scroll down to see Dose Response Plot ↓
	User Input					Model Results												CDF
		Info					Benchmark Dose												Percentiles	BMD
		Model	frequentist Exponential degree 5 v1.1				BMD	4.392744303											0.01	2.177363491
		Dataset Name	DataSet Name1				BMDL	2.606028053											0.02	2.335560676
		User notes	ATR				BMDU	15.01740849											0.03	2.444615711
							AIC	20.15380121											0.04	2.531715367
		Dose-Response Model	M[dose] = a * [c-(c-1) * exp(-(b * dose)^d)]				Test 4 P-value	0.980624672											0.05	2.606028053
		Variance Model	Var[i] = alpha				D.O.F.	1											0.06	2.671927329
																			0.07	2.731808972
		Model Options					Model Parameters												0.08	2.787199217
		BMR Type	Std. Dev.				# of Parameters	5											0.09	2.839092195
		BMRF	1				Variable	Estimate											0.1	2.888179586
		Tail Probability	-				a	1.002510794											0.11	2.934972211
		Confidence Level	0.95				b	0.020590803											0.12	2.979932025
		Distribution Type	Normal				c	5.631150556											0.13	3.023283486
		Variance Type	Constant				d	Bounded											0.14	3.065331437
							log-alpha	-1.825055311											0.15	3.106220364
		Model Data																	0.16	3.146048254
		Dependent Variable	[Custom]				Goodness of Fit												0.17	3.185150477
		Independent Variable	[Custom]				Dose	Size	Estimated Median	Calc'd Median	Observed Mean	Estimated SD	Calc'd SD	Observed SD	Scaled Residual				0.18	3.223486425
		Total # of Observations	4				0	3	1.002510794	1	1	0.401508066	0	0	-0.01083122				0.19	3.261199952
		Adverse Direction	Automatic				7	3	1.625709428	1.63	1.63	0.401508066	0.34	0.34	0.018508938				0.2	3.298416673
							27	3	2.98253418	2.98	2.98	0.401508066	0.46	0.46	-0.010932105				0.21	3.335103497
							55	3	4.149253367	4.15	4.15	0.401508066	0.8	0.8	0.00322087				0.22	3.371473535
																			0.23	3.407494373
							Likelihoods of Interest												0.24	3.443192727
							Model	Log Likelihood*	# of Parameters	AIC									0.25	3.478649368
							A1	-6.076605705	5	22.15321141									0.26	3.513939928
							A2	85.17341948	8	-154.346839									0.27	3.549155179
							A3	-6.076605705	5	22.15321141									0.28	3.584185584
							fitted	-6.076900604	4	20.15380121									0.29	3.619250359
							R	-20.02299841	2	44.04599683									0.3	3.654315223
							* Includes additive constant of -11.02726. This constant was not included in the LL derivation prior to BMDS 3.0.												0.31	3.689169254
																			0.32	3.724185436
							Tests of Interest												0.33	3.759276753
							Test	-2*Log(Likelihood Ratio)	Test df	p-value									0.34	3.794434213
							1	210.3928358	6	<0.0001									0.35	3.829767836
							2	182.5000504	3	<0.0001									0.36	3.865129706
							3	182.5000504	3	<0.0001									0.37	3.900683257
							4	0.000589798	1	0.980624672									0.38	3.936741524
																			0.39	3.972671757
																			0.4	4.00896491
																			0.41	4.045786716
																			0.42	4.082753513
																			0.43	4.119752457
																			0.44	4.157596103
																			0.45	4.194561169
																			0.46	4.238980448
																			0.47	4.281865574
																			0.48	4.312393984
																			0.49	4.353885138
																			0.5	4.392744303
																			0.51	4.438092249
																			0.52	4.511251423
																			0.53	4.593693377
																			0.54	4.687248273
																			0.55	4.776665769
																			0.56	4.8689994
																			0.57	4.961973002
																			0.58	5.060185213
																			0.59	5.157154046
																			0.6	5.25906711
																			0.61	5.357275914
																			0.62	5.464535216
																			0.63	5.572353608
																			0.64	5.682040257
																			0.65	5.793638805
																			0.66	5.91002654
																			0.67	6.028463162
																			0.68	6.150626185
																			0.69	6.276231863
																			0.7	6.406064383
																			0.71	6.54034318
																			0.72	6.678638397
																			0.73	6.821845782
																			0.74	6.971310879
																			0.75	7.126171017
																			0.76	7.288207509
																			0.77	7.457211968
																			0.78	7.634431534
																			0.79	7.819341191
																			0.8	8.017027168
																			0.81	8.22375054
																			0.82	8.444093616
																			0.83	8.678372882
																			0.84	8.929932058
																			0.85	9.200171899
																			0.86	9.492951643
																			0.87	9.812737921
																			0.88	10.16425418
																			0.89	10.55564756
																			0.9	10.99690025
																			0.91	11.50309732
																			0.92	12.09651025
																			0.93	12.81549284
																			0.94	13.73210883
																			0.95	15.01740849
																			0.96	17.42667696
																			0.97	24.98528621
																			0.98	25.27765363
																			0.99	25.64756056
