# Supplementary material for: Quantitative study on hepatic genotoxicity of neodymium and its molecular mechanisms based on Benchmark Dose method
Source: Front Pharmacol. 2024 Dec 17;15:1484111. doi: 10.3389/fphar.2024.1484111 (PMC11685023; doi:10.3389/fphar.2024.1484111)
Supplement: Supplementary file 1 [file DataSheet1.zip › Data Sheet 7.CSV]

			Continuous Results
					BMDS 3.2
		Return to Summary				Scroll right to see BMD Cumulative Distribution Function (CDF) table →
						Scroll down to see Dose Response Plot ↓
	User Input					Model Results												CDF
		Info					Benchmark Dose												Percentiles	BMD
		Model	frequentist Polynomial degree 3 v1.1				BMD	8.132686317											0.01	5.194706902
		Dataset Name	DataSet Name1				BMDL	5.830526493											0.02	5.433355036
		User notes	[Wip]				BMDU	15.37217547											0.03	5.595363158
							AIC	23.11657292											0.04	5.722836248
		Dose-Response Model	M[dose] = g + b1*dose + b2*dose^2 + ...				Test 4 P-value	0.677886015											0.05	5.830526493
		Variance Model	Var[i] = alpha				D.O.F.	2											0.06	5.925025758
																			0.07	6.010262187
		Model Options					Model Parameters												0.08	6.088564893
		BMR Type	Std. Dev.				# of Parameters	5											0.09	6.161338961
		BMRF	1				Variable	Estimate											0.1	6.229702637
		Tail Probability	-				g	1.069192156											0.11	6.294502468
		Confidence Level	0.95				beta1	0.060710465											0.12	6.356299517
		Distribution Type	Normal				beta2	Bounded											0.13	6.41558825
		Variance Type	Constant				beta3	Bounded											0.14	6.472730056
							alpha	0.243778321											0.15	6.52794275
		Model Data																	0.16	6.581530937
		Dependent Variable	[Custom]				Goodness of Fit												0.17	6.633898949
		Independent Variable	[Custom]				Dose	Size	Estimated Median	Calc'd Median	Observed Mean	Estimated SD	Calc'd SD	Observed SD	Scaled Residual				0.18	6.684907839
		Total # of Observations	4				0	3	1.069192156	1	1	0.493739122	0	0	-0.24272804				0.19	6.734835368
		Adverse Direction	Automatic				7	3	1.49416541	1.45	1.45	0.493739122	0.18	0.18	-0.154933507				0.2	6.783980336
							27	3	2.708374707	2.92	2.92	0.493739122	0.44	0.44	0.742387513				0.21	6.832108309
							55	3	4.408267724	4.31	4.31	0.493739122	1.07	1.07	-0.344725955				0.22	6.879576009
																			0.23	6.926458537
							Likelihoods of Interest												0.24	6.972592503
							Model	Log Likelihood*	# of Parameters	AIC									0.25	7.018347603
							A1	-8.169510334	5	26.33902067									0.26	7.063763362
							A2	83.15234516	8	-150.3046903									0.27	7.108647789
							A3	-8.169510334	5	26.33902067									0.28	7.153236378
							fitted	-8.558286459	3	23.11657292									0.29	7.197615888
							R	-20.95162115	2	45.9032423									0.3	7.241639164
							* Includes additive constant of -11.02726. This constant was not included in the LL derivation prior to BMDS 3.0.												0.31	7.285439127
																			0.32	7.329198506
							Tests of Interest												0.33	7.372902712
							Test	-2*Log(Likelihood Ratio)	Test df	p-value									0.34	7.416559388
							1	208.2079326	6	<0.0001									0.35	7.460147416
							2	182.643711	3	<0.0001									0.36	7.503725947
							3	182.643711	3	<0.0001									0.37	7.547470114
							4	0.777552249	2	0.677886015									0.38	7.591140997
																			0.39	7.634551629
																			0.4	7.678372676
																			0.41	7.722644633
																			0.42	7.767102654
																			0.43	7.811690515
																			0.44	7.856108265
																			0.45	7.900973696
																			0.46	7.946779459
																			0.47	7.992176974
																			0.48	8.037143543
																			0.49	8.084284834
																			0.5	8.132686317
																			0.51	8.180681383
																			0.52	8.22891514
																			0.53	8.277525858
																			0.54	8.326474719
																			0.55	8.375913841
																			0.56	8.426293835
																			0.57	8.477703372
																			0.58	8.5302732
																			0.59	8.583344081
																			0.6	8.637101317
																			0.61	8.691839597
																			0.62	8.747782593
																			0.63	8.804978911
																			0.64	8.863419665
																			0.65	8.922832904
																			0.66	8.983342489
																			0.67	9.045876193
																			0.68	9.109578388
																			0.69	9.175444948
																			0.7	9.245618955
																			0.71	9.320954025
																			0.72	9.401319748
																			0.73	9.487217807
																			0.74	9.578874995
																			0.75	9.676949335
																			0.76	9.781947607
																			0.77	9.894069071
																			0.78	10.01426037
																			0.79	10.14321532
																			0.8	10.28173554
																			0.81	10.43081795
																			0.82	10.59185507
																			0.83	10.7659281
																			0.84	10.95522649
																			0.85	11.16153087
																			0.86	11.387419
																			0.87	11.63637983
																			0.88	11.91235546
																			0.89	12.22045613
																			0.9	12.56714085
																			0.91	12.961968
																			0.92	13.41691511
																			0.93	13.95041665
																			0.94	14.58822785
																			0.95	15.37217547
																			0.96	16.3719875
																			0.97	17.72049239
																			0.98	19.71349112
																			0.99	23.26720839
