# Supplementary material for: Quantitative study on hepatic genotoxicity of neodymium and its molecular mechanisms based on Benchmark Dose method
Source: Front Pharmacol. 2024 Dec 17;15:1484111. doi: 10.3389/fphar.2024.1484111 (PMC11685023; doi:10.3389/fphar.2024.1484111)
Supplement: Supplementary file 1 [file DataSheet1.zip › Data Sheet 8.CSV]

			Continuous Results
					BMDS 3.2
		Return to Summary				Scroll right to see BMD Cumulative Distribution Function (CDF) table →
						Scroll down to see Dose Response Plot ↓
	User Input					Model Results												CDF
		Info					Benchmark Dose												Percentiles	BMD
		Model	frequentist Polynomial degree 3 v1.1				BMD	8.142393231											0.01	5.200416145
		Dataset Name	DataSet Name1				BMDL	5.836981298											0.02	5.439580251
		User notes	[ATM]				BMDU	19.2333723											0.03	5.601513529
							AIC	23.95551739											0.04	5.729267025
		Dose-Response Model	M[dose] = g + b1*dose + b2*dose^2 + ...				Test 4 P-value	0.614720954											0.05	5.836981298
		Variance Model	Var[i] = alpha				D.O.F.	2											0.06	5.931691589
																			0.07	6.017060123
		Model Options					Model Parameters												0.08	6.095431887
		BMR Type	Std. Dev.				# of Parameters	5											0.09	6.168299056
		BMRF	1				Variable	Estimate											0.1	6.236732793
		Tail Probability	-				g	0.8628062											0.11	6.301572911
		Confidence Level	0.95				beta1	0.062795227											0.12	6.363481192
		Distribution Type	Normal				beta2	Bounded											0.13	6.422803074
		Variance Type	Constant				beta3	Bounded											0.14	6.480016779
							alpha	0.261431247											0.15	6.535383917
		Model Data																	0.16	6.589126298
		Dependent Variable	[Custom]				Goodness of Fit												0.17	6.641429305
		Independent Variable	[Custom]				Dose	Size	Estimated Median	Calc'd Median	Observed Mean	Estimated SD	Calc'd SD	Observed SD	Scaled Residual				0.18	6.692515633
		Total # of Observations	4				0	3	0.8628062	1	1	0.511303479	0	0	0.464746753				0.19	6.742576926
		Adverse Direction	Automatic				7	3	1.302372789	1.08	1.08	0.511303479	0.08	0.08	-0.753292292				0.2	6.79175356
							27	3	2.558277329	2.67	2.67	0.511303479	0.72	0.72	0.378462792				0.21	6.839921604
							55	3	4.316543685	4.29	4.29	0.511303479	0.96	0.96	-0.089917267				0.22	6.887417212
																			0.23	6.934345254
							Likelihoods of Interest												0.24	6.980674731
							Model	Log Likelihood*	# of Parameters	AIC									0.25	7.026449054
							A1	-8.491171847	5	26.98234369									0.26	7.071738661
							A2	1060.696247	8	-2105.392495									0.27	7.116794648
							A3	-8.491171847	5	26.98234369									0.28	7.161526879
							fitted	-8.977758695	3	23.95551739									0.29	7.205918525
							R	-21.35859338	2	46.71718676									0.3	7.250124189
							* Includes additive constant of -11.02726. This constant was not included in the LL derivation prior to BMDS 3.0.												0.31	7.294141591
																			0.32	7.337957797
							Tests of Interest												0.33	7.381702773
							Test	-2*Log(Likelihood Ratio)	Test df	p-value									0.34	7.425411556
							1	2164.109681	6	<0.0001									0.35	7.469077612
							2	2138.374838	3	<0.0001									0.36	7.512684437
							3	2138.374838	3	<0.0001									0.37	7.556132654
							4	0.973173696	2	0.614720954									0.38	7.599693583
																			0.39	7.643517149
																			0.4	7.687575602
																			0.41	7.731867028
																			0.42	7.77637322
																			0.43	7.821014299
																			0.44	7.865485064
																			0.45	7.910404046
																			0.46	7.956264481
																			0.47	8.001716181
																			0.48	8.046736421
																			0.49	8.093682786
																			0.5	8.142393231
																			0.51	8.1918807
																			0.52	8.247000572
																			0.53	8.311171248
																			0.54	8.390528497
																			0.55	8.475676087
																			0.56	8.567267845
																			0.57	8.659376699
																			0.58	8.756714118
																			0.59	8.857572143
																			0.6	8.959776506
																			0.61	9.066538691
																			0.62	9.175878214
																			0.63	9.289991294
																			0.64	9.40603115
																			0.65	9.52679281
																			0.66	9.651666895
																			0.67	9.780544871
																			0.68	9.914233828
																			0.69	10.05305066
																			0.7	10.19656755
																			0.71	10.34642639
																			0.72	10.50233585
																			0.73	10.66418897
																			0.74	10.83403868
																			0.75	11.01119159
																			0.76	11.19641066
																			0.77	11.39196107
																			0.78	11.59707922
																			0.79	11.81389279
																			0.8	12.04267947
																			0.81	12.28568022
																			0.82	12.54400463
																			0.83	12.81962329
																			0.84	13.1151923
																			0.85	13.43272117
																			0.86	13.77597012
																			0.87	14.14859988
																			0.88	14.55515249
																			0.89	15.00290463
																			0.9	15.49875974
																			0.91	16.052996
																			0.92	16.6804037
																			0.93	17.39906105
																			0.94	18.23585435
																			0.95	19.2333723
																			0.96	20.45917261
																			0.97	22.03545311
																			0.98	24.22381792
																			0.99	27.68597402
