# Supplementary material for: Quantitative study on hepatic genotoxicity of neodymium and its molecular mechanisms based on Benchmark Dose method
Source: Front Pharmacol. 2024 Dec 17;15:1484111. doi: 10.3389/fphar.2024.1484111 (PMC11685023; doi:10.3389/fphar.2024.1484111)
Supplement: Supplementary file 1 [file DataSheet1.zip › Data Sheet 9.CSV]

	0mg/kg	0mg/kg	0mg/kg	7mg/kg	7mg/kg	7mg/kg	27mg/kg	27mg/kg	27mg/kg	55mg/kg	55mg/kg	55mg/kg
ATM	1	1	1	1.01	1.06	1.17	2.04	2.5	3.46	3.48	5.35	4.03
Wip1	1	1	1	1.37	1.34	1.66	2.48	2.91	3.36	3.73	3.66	5.54
ATR	1	1	1	1.39	1.47	2.03	2.68	2.75	3.51	3.23	4.66	4.56
MDM2	1	1	1	1.27	1.09	1.65	3.12	2.51	2.79	3.97	4.72	3.78
p53	1	1	1	1.97	1.69	2.11	1.21	1.67	1.72	0.67	0.84	0.37
p21	1	1	1	3.05	2.85	3.84	4.06	4.28	4.46	4.59	5.51	8.05
NF-κB	1	1	1	2	1.54	2.17	2.3	2.35	2.79	4.47	4.82	5.54
Chk2	1	1	1	3.1	1.68	2.81	4.92	3.58	4.2	13.43	14.22	11.26
