# Supplementary material for: Quantitative study on hepatic genotoxicity of neodymium and its molecular mechanisms based on Benchmark Dose method
Source: Front Pharmacol. 2024 Dec 17;15:1484111. doi: 10.3389/fphar.2024.1484111 (PMC11685023; doi:10.3389/fphar.2024.1484111)
Supplement: Supplementary file 1 [file DataSheet1.zip › Data Sheet 10.CSV]

			Continuous Results
					BMDS 3.2
		Return to Summary				Scroll right to see BMD Cumulative Distribution Function (CDF) table ��
						Scroll down to see Dose Response Plot ��
	User Input					Model Results												CDF
		Info					Benchmark Dose												Percentiles	BMD
		Model	frequentist Polynomial degree 3 v1.1				BMD	29.89679813											0.01	18.14063064
		Dataset Name	DataSet Name1				BMDL	20.51088062											0.02	19.0208152
		User notes	[Add user notes here]				BMDU	54.83389811											0.03	19.62342473
							AIC	133.4638145											0.04	20.10103585
		Dose-Response Model	M[dose] = g + b1*dose + b2*dose^2 + ...				Test 4 P-value	0.10607673											0.05	20.51088062
		Variance Model	Var[i] = alpha				D.O.F.	2											0.06	20.87027637
																			0.07	21.19689879
		Model Options					Model Parameters												0.08	21.49751464
		BMR Type	Std. Dev.				# of Parameters	5											0.09	21.77837074
		BMRF	1				Variable	Estimate											0.1	22.04306245
		Tail Probability	-				g	19.00297232											0.11	22.29511041
		Confidence Level	0.95				beta1	0.059304614											0.12	22.53700511
		Distribution Type	Normal				beta2	Bounded											0.13	22.76851629
		Variance Type	Constant				beta3	Bounded											0.14	22.99323334
							alpha	3.143595239											0.15	23.2110737
		Model Data																	0.16	23.42351177
		Dependent Variable	[Custom]				Goodness of Fit												0.17	23.63128282
		Independent Variable	[Custom]				Dose	Size	Estimated Median	Calc'd Median	Observed Mean	Estimated SD	Calc'd SD	Observed SD	Scaled Residual				0.18	23.83533032
		Total # of Observations	4				0	8	19.00297232	18.29	18.29	1.77301868	0.9	0.9	-1.137376766				0.19	24.0355657
		Adverse Direction	Automatic				7	8	19.41810462	20.43	20.43	1.77301868	1.3	1.3	1.614236991				0.2	24.23182136
							27	8	20.60419691	20.27	20.27	1.77301868	2.92	2.92	-0.533131209				0.21	24.42609918
							55	8	22.2647261	22.3	22.3	1.77301868	1.21	1.21	0.056271063				0.22	24.61716701
																			0.23	24.8087144
							Likelihoods of Interest												0.24	24.99885162
							Model	Log Likelihood*	# of Parameters	AIC									0.25	25.18326903
							A1	-61.48831469	5	132.9766294									0.26	25.36765925
							A2	-54.62319258	8	125.2463852									0.27	25.55186514
							A3	-61.48831469	5	132.9766294									0.28	25.73560019
							fitted	-63.73190726	3	133.4638145									0.29	25.91788482
							R	-70.32376306	2	144.6475261									0.3	26.10004425
							* Includes additive constant of -29.40603. This constant was not included in the LL derivation prior to BMDS 3.0.												0.31	26.28211784
																			0.32	26.46407093
							Tests of Interest												0.33	26.64556704
							Test	-2*Log(Likelihood Ratio)	Test df	p-value									0.34	26.82761906
							1	31.40114096	6	<0.0001									0.35	27.01089914
							2	13.73024422	3	0.003296308									0.36	27.19416522
							3	13.73024422	3	0.003296308									0.37	27.37803723
							4	4.487185152	2	0.10607673									0.38	27.56267009
																			0.39	27.74550771
																			0.4	27.93007415
																			0.41	28.1182538
																			0.42	28.30839724
																			0.43	28.50011211
																			0.44	28.69322072
																			0.45	28.88573772
																			0.46	29.09984099
																			0.47	29.33092892
																			0.48	29.52243431
																			0.49	29.69968758
																			0.5	29.89679813
																			0.51	30.2036669
																			0.52	30.57974119
																			0.53	30.96303491
																			0.54	31.35052843
																			0.55	31.77452092
																			0.56	32.17338564
																			0.57	32.60622582
																			0.58	33.03127204
																			0.59	33.45833925
																			0.6	33.89373175
																			0.61	34.32456743
																			0.62	34.7678193
																			0.63	35.20850724
																			0.64	35.63457284
																			0.65	36.09775697
																			0.66	36.55072421
																			0.67	37.00395064
																			0.68	37.45371758
																			0.69	37.89972428
																			0.7	38.37941851
																			0.71	38.82215034
																			0.72	39.32745917
																			0.73	39.7938261
																			0.74	40.22696061
																			0.75	40.74608968
																			0.76	41.22774
																			0.77	41.71634426
																			0.78	42.21103115
																			0.79	42.7072971
																			0.8	43.20928361
																			0.81	43.72139239
																			0.82	44.249791
																			0.83	44.78805305
																			0.84	45.33359659
																			0.85	45.89703742
																			0.86	46.47707081
																			0.87	47.08024323
																			0.88	47.7110764
																			0.89	48.37404731
																			0.9	49.08309975
																			0.91	49.87283759
																			0.92	50.73975575
																			0.93	51.7453494
																			0.94	52.99784948
																			0.95	54.83389811
																			0.96	57.91968919
																			0.97	62.25944368
																			0.98	69.10152607
																			0.99	83.58122595
