# Supplementary material for: Quantitative study on hepatic genotoxicity of neodymium and its molecular mechanisms based on Benchmark Dose method
Source: Front Pharmacol. 2024 Dec 17;15:1484111. doi: 10.3389/fphar.2024.1484111 (PMC11685023; doi:10.3389/fphar.2024.1484111)
Supplement: Supplementary file 1 [file DataSheet1.zip › Data Sheet 11.CSV]

			Continuous Results
					BMDS 3.2
		Return to Summary				Scroll right to see BMD Cumulative Distribution Function (CDF) table →
						Scroll down to see Dose Response Plot ↓
	User Input					Model Results												CDF
		Info					Benchmark Dose												Percentiles	BMD
		Model	frequentist Exponential degree 2 v1.1				BMD	24.2145586											0.01	16.66215673
		Dataset Name	DataSet Name1				BMDL	18.31636126											0.02	17.28582593
		User notes	[Add user notes here]				BMDU	36.47587274											0.03	17.70649436
							AIC	177.5060089											0.04	18.03744826
		Dose-Response Model	M[dose] = a * exp(±1 * b * dose)				Test 4 P-value	0.299881274											0.05	18.31636126
		Variance Model	Var[i] = alpha				D.O.F.	2											0.06	18.56079278
																			0.07	18.78079694
		Model Options					Model Parameters												0.08	18.98239767
		BMR Type	Std. Dev.				# of Parameters	3											0.09	19.16978781
		BMRF	1				Variable	Estimate											0.1	19.34575539
		Tail Probability	-				a	27.89278542											0.11	19.51225961
		Confidence Level	0.95				b	0.004919112											0.12	19.6709814
		Distribution Type	Normal				log-alpha	2.521685713											0.13	19.82322514
		Variance Type	Constant																0.14	19.96986267
							Goodness of Fit												0.15	20.11169149
		Model Data					Dose	Size	Estimated Median	Calc'd Median	Observed Mean	Estimated SD	Calc'd SD	Observed SD	Scaled Residual				0.16	20.24930039
		Dependent Variable	[Custom]				0	8	27.89278542	27.2	27.2	3.528394165	3.7	3.7	-0.555349824				0.17	20.38318626
		Independent Variable	[Custom]				7	8	28.86996706	30.29	30.29	3.528394165	1.82	1.82	1.138325112				0.18	20.51402195
		Total # of Observations	4				27	8	31.85467311	30.84	30.84	3.528394165	5.14	5.14	-0.813381052				0.19	20.64202906
		Adverse Direction	Automatic				55	8	36.55870158	36.85	36.85	3.528394165	3.06	3.06	0.233510289				0.2	20.76740707
																			0.21	20.890824
							Likelihoods of Interest												0.22	21.01237743
							Model	Log Likelihood*	# of Parameters	AIC									0.23	21.13207437
							A1	-84.54863582	5	179.0972716									0.24	21.25017241
							A2	-80.57062932	8	177.1412586									0.25	21.36703222
							A3	-84.54863582	5	179.0972716									0.26	21.4828289
							fitted	-85.75300446	3	177.5060089									0.27	21.59772518
							R	-96.09265793	2	196.1853159									0.28	21.71176011
							* Includes additive constant of -29.40603. This constant was not included in the LL derivation prior to BMDS 3.0.												0.29	21.82489374
																			0.3	21.93760515
							Tests of Interest												0.31	22.04999152
							Test	-2*Log(Likelihood Ratio)	Test df	p-value									0.32	22.16202962
							1	31.04405722	6	<0.0001									0.33	22.2737023
							2	7.956013001	3	0.046929586									0.34	22.38522092
							3	7.956013001	3	0.046929586									0.35	22.49659268
							4	2.408737274	2	0.299881274									0.36	22.60798976
																			0.37	22.71941926
																			0.38	22.83103309
																			0.39	22.94284365
																			0.4	23.05497054
																			0.41	23.16744037
																			0.42	23.28028964
																			0.43	23.39331339
																			0.44	23.50739561
																			0.45	23.62367949
																			0.46	23.73973261
																			0.47	23.85231966
																			0.48	23.96690515
																			0.49	24.09390222
																			0.5	24.2145586
																			0.51	24.30291558
																			0.52	24.36988126
																			0.53	24.43325779
																			0.54	24.49773947
																			0.55	24.54876058
																			0.56	24.62271397
																			0.57	25.06654053
																			0.58	25.24292221
																			0.59	25.37538707
																			0.6	25.50594845
																			0.61	25.64673635
																			0.62	25.79049628
																			0.63	25.93720414
																			0.64	26.08668009
																			0.65	26.23931036
																			0.66	26.39540822
																			0.67	26.55548932
																			0.68	26.71970159
																			0.69	26.8879717
																			0.7	27.06116058
																			0.71	27.23997961
																			0.72	27.42390089
																			0.73	27.6134897
																			0.74	27.80934286
																			0.75	28.01303507
																			0.76	28.224345
																			0.77	28.44379122
																			0.78	28.6724051
																			0.79	28.91073001
																			0.8	29.16094978
																			0.81	29.42343152
																			0.82	29.70017377
																			0.83	29.99267158
																			0.84	30.3031557
																			0.85	30.63407067
																			0.86	30.98816004
																			0.87	31.36911275
																			0.88	31.7821597
																			0.89	32.23322706
																			0.9	32.73080735
																			0.91	33.28372245
																			0.92	33.90853375
																			0.93	34.62490206
																			0.94	35.46427484
																			0.95	36.47587274
																			0.96	37.74684837
																			0.97	39.44570259
																			0.98	41.97442562
																			0.99	46.74964454
