# Supplementary material for: Quantitative study on hepatic genotoxicity of neodymium and its molecular mechanisms based on Benchmark Dose method
Source: Front Pharmacol. 2024 Dec 17;15:1484111. doi: 10.3389/fphar.2024.1484111 (PMC11685023; doi:10.3389/fphar.2024.1484111)
Supplement: Supplementary file 1 [file DataSheet1.zip › Data Sheet 12.CSV]

			Continuous Results
					BMDS 3.2
		Return to Summary				Scroll right to see BMD Cumulative Distribution Function (CDF) table →
						Scroll down to see Dose Response Plot ↓
	User Input					Model Results												CDF
		Info					Benchmark Dose												Percentiles	BMD
		Model	frequentist Polynomial degree 3 v1.1				BMD	34.39849854											0.01	19.92735332
		Dataset Name	DataSet Name1				BMDL	22.73550457											0.02	20.96285521
		User notes	[Add user notes here]				BMDU	70.27832047											0.03	21.6790758
							AIC	182.8086662											0.04	22.24947576
		Dose-Response Model	M[dose] = g + b1*dose + b2*dose^2 + ...				Test 4 P-value	0.590362436											0.05	22.73550457
		Variance Model	Var[i] = alpha				D.O.F.	2											0.06	23.16767312
																			0.07	23.56059052
		Model Options					Model Parameters												0.08	23.92246064
		BMR Type	Std. Dev.				# of Parameters	5											0.09	24.26127264
		BMRF	1				Variable	Estimate											0.1	24.5816666
		Tail Probability	-				g	15.34930201											0.11	24.88711433
		Confidence Level	0.95				beta1	0.111434741											0.12	25.17985198
		Distribution Type	Normal				beta2	Bounded											0.13	25.46293161
		Variance Type	Constant				beta3	Bounded											0.14	25.7362673
							alpha	14.69333148											0.15	26.00307665
		Model Data																	0.16	26.26306779
		Dependent Variable	[Custom]				Goodness of Fit												0.17	26.51756613
		Independent Variable	[Custom]				Dose	Size	Estimated Median	Calc'd Median	Observed Mean	Estimated SD	Calc'd SD	Observed SD	Scaled Residual				0.18	26.76759146
		Total # of Observations	4				0	8	15.34930201	15.3087	15.3087	3.833188161	3.7742	3.7742	-0.029959354				0.19	27.0122015
		Adverse Direction	Automatic				7	8	16.1293452	15.5127	15.5127	3.833188161	6.3118	6.3118	-0.455009236				0.2	27.25433395
							27	8	18.35804002	19.4949	19.4949	3.833188161	3.1515	3.1515	0.838864534				0.21	27.49377367
							55	8	21.47821277	20.9986	20.9986	3.833188161	0.9888	0.9888	-0.353895951				0.22	27.72915771
																			0.23	27.96252681
							Likelihoods of Interest												0.24	28.19510607
							Model	Log Likelihood*	# of Parameters	AIC									0.25	28.42580594
							A1	-87.87731448	5	185.754629									0.26	28.65539374
							A2	-77.72732818	8	171.4546564									0.27	28.88469597
							A3	-87.87731448	5	185.754629									0.28	29.11278056
							fitted	-88.40433311	3	182.8086662									0.29	29.34071295
							R	-93.61683946	2	191.2336789									0.3	29.57103972
							* Includes additive constant of -29.40603. This constant was not included in the LL derivation prior to BMDS 3.0.												0.31	29.79926107
																			0.32	30.02685651
							Tests of Interest												0.33	30.25510418
							Test	-2*Log(Likelihood Ratio)	Test df	p-value									0.34	30.48493956
							1	31.77902256	6	<0.0001									0.35	30.714344
							2	20.2999726	3	0.000147097									0.36	30.94568009
							3	20.2999726	3	0.000147097									0.37	31.17799996
							4	1.054037266	2	0.590362436									0.38	31.41015407
																			0.39	31.64733586
																			0.4	31.88462511
																			0.41	32.12240728
																			0.42	32.36279336
																			0.43	32.60792071
																			0.44	32.85180656
																			0.45	33.09739401
																			0.46	33.35198689
																			0.47	33.60727425
																			0.48	33.86298686
																			0.49	34.12457179
																			0.5	34.39849854
																			0.51	34.67096225
																			0.52	34.9447638
																			0.53	35.2270111
																			0.54	35.51634971
																			0.55	35.80400469
																			0.56	36.09911582
																			0.57	36.39968075
																			0.58	36.70466882
																			0.59	37.01922416
																			0.6	37.34379312
																			0.61	37.67247587
																			0.62	38.01275332
																			0.63	38.35991473
																			0.64	38.71406301
																			0.65	39.08202929
																			0.66	39.4608529
																			0.67	39.85005545
																			0.68	40.25303848
																			0.69	40.66740914
																			0.7	41.09904955
																			0.71	41.54636283
																			0.72	42.0097038
																			0.73	42.49314604
																			0.74	42.99782084
																			0.75	43.5225602
																			0.76	44.07476472
																			0.77	44.65133361
																			0.78	45.26065196
																			0.79	45.90157583
																			0.8	46.58023506
																			0.81	47.30167248
																			0.82	48.07049383
																			0.83	48.89193013
																			0.84	49.77745142
																			0.85	50.73673998
																			0.86	51.77485402
																			0.87	52.91126269
																			0.88	54.16553053
																			0.89	55.56460503
																			0.9	57.13829994
																			0.91	58.93505776
																			0.92	61.01383321
																			0.93	63.48774833
																			0.94	66.48841075
																			0.95	70.27832047
																			0.96	75.32318205
																			0.97	82.60853248
																			0.98	94.78719966
																			0.99	123.4670653
