# Supplementary material for: Quantitative study on hepatic genotoxicity of neodymium and its molecular mechanisms based on Benchmark Dose method
Source: Front Pharmacol. 2024 Dec 17;15:1484111. doi: 10.3389/fphar.2024.1484111 (PMC11685023; doi:10.3389/fphar.2024.1484111)
Supplement: Supplementary file 1 [file DataSheet1.zip › Data Sheet 13.CSV]

	0	0	0	7	7	7	27	27	27	55	55	55	EMS 200	EMS 200	EMS 200
8-OHdG content in liver（µg/g）	18.29	0.9	8	20.43	1.3	8	20.27	2.92	8	22.3	1.21	8	26.81	1.84	8
