# Supplementary material for: Quantitative study on hepatic genotoxicity of neodymium and its molecular mechanisms based on Benchmark Dose method
Source: Front Pharmacol. 2024 Dec 17;15:1484111. doi: 10.3389/fphar.2024.1484111 (PMC11685023; doi:10.3389/fphar.2024.1484111)
Supplement: Supplementary file 1 [file DataSheet1.zip › Data Sheet 14.CSV]

	0	0	0	7	7	7	27	27	27	55	55	55	EMS 200	EMS 200	EMS 200
ROS content in liver（µg/g）	27.2	3.7	8	30.29	1.82	8	30.84	5.14	8	36.85	3.06	8	40.22	2.65	8
