# Supplementary material for: Quantitative study on hepatic genotoxicity of neodymium and its molecular mechanisms based on Benchmark Dose method
Source: Front Pharmacol. 2024 Dec 17;15:1484111. doi: 10.3389/fphar.2024.1484111 (PMC11685023; doi:10.3389/fphar.2024.1484111)
Supplement: Supplementary file 1 [file DataSheet1.zip › Data Sheet 1.CSV]

			Continuous Results
					BMDS 3.2
		Return to Summary				Scroll right to see BMD Cumulative Distribution Function (CDF) table →
						Scroll down to see Dose Response Plot ↓
	User Input					Model Results												CDF
		Info					Benchmark Dose												Percentiles	BMD
		Model	frequentist Exponential degree 2 v1.1				BMD	31.74220353											0.01	23.15245378
		Dataset Name	DataSet Name1				BMDL	25.20120392											0.02	23.93637168
		User notes	[chk2]				BMDU	42.24922819											0.03	24.45730498
							AIC	71.50760159											0.04	24.86239641
		Dose-Response Model	M[dose] = a * exp(±1 * b * dose)				Test 4 P-value	0.939589666											0.05	25.20120392
		Variance Model	Var[i] = alpha				D.O.F.	2											0.06	25.49624459
																			0.07	25.75976736
		Model Options					Model Parameters												0.08	25.99982401
		BMR Type	Std. Dev.				# of Parameters	3											0.09	26.22177851
		BMRF	1				Variable	Estimate											0.1	26.42881731
		Tail Probability	-				a	1.500052447											0.11	26.62414984
		Confidence Level	0.95				b	0.039214136											0.12	26.80946743
		Distribution Type	Normal				log-alpha	2.621089749											0.13	26.98598372
		Variance Type	Constant																0.14	27.15558993
							Goodness of Fit												0.15	27.31890522
		Model Data					Dose	Size	Estimated Median	Calc'd Median	Observed Mean	Estimated SD	Calc'd SD	Observed SD	Scaled Residual				0.16	27.47670613
		Dependent Variable	[Custom]				0	3	1.500052447	1	1	3.708193663	0	0	-0.233568234				0.17	27.62978547
		Independent Variable	[Custom]				7	3	1.973875807	2.53	2.53	3.708193663	0.75	0.75	0.259758644				0.18	27.77836847
		Total # of Observations	4				27	3	4.324436084	4.23	4.23	3.708193663	0.67	0.67	-0.044109912				0.19	27.92332376
		Adverse Direction	Automatic				55	3	12.96531296	12.97	12.97	3.708193663	8.98	8.98	0.002189258				0.2	28.06470382
																			0.21	28.20340939
							Likelihoods of Interest												0.22	28.33943819
							Model	Log Likelihood*	# of Parameters	AIC									0.23	28.47310695
							A1	-32.69148877	5	75.38297754									0.24	28.60435098
							A2	72.11973314	8	-128.2394663									0.25	28.73379445
							A3	-32.69148877	5	75.38297754									0.26	28.86150294
							fitted	-32.75380079	3	71.50760159									0.27	28.98773941
							R	-38.38142476	2	80.76284951									0.28	29.11275188
							* Includes additive constant of -11.02726. This constant was not included in the LL derivation prior to BMDS 3.0.												0.29	29.23651299
																			0.3	29.3592312
							Tests of Interest												0.31	29.48084651
							Test	-2*Log(Likelihood Ratio)	Test df	p-value									0.32	29.60166732
							1	221.0023158	6	<0.0001									0.33	29.72170482
							2	209.6224438	3	<0.0001									0.34	29.84106583
							3	209.6224438	3	<0.0001									0.35	29.95992195
							4	0.124624049	2	0.939589666									0.36	30.07819566
																			0.37	30.19640111
																			0.38	30.31478393
																			0.39	30.43307649
																			0.4	30.55100708
																			0.41	30.66855382
																			0.42	30.78609972
																			0.43	30.89747136
																			0.44	31.00929956
																			0.45	31.14989913
																			0.46	31.33063414
																			0.47	31.4814894
																			0.48	31.58219649
																			0.49	31.66008523
																			0.5	31.74220353
																			0.51	31.82342466
																			0.52	31.90111017
																			0.53	32.00604046
																			0.54	32.16867429
																			0.55	32.3592948
																			0.56	32.50423748
																			0.57	32.62414154
																			0.58	32.75027073
																			0.59	32.88255069
																			0.6	33.01658475
																			0.61	33.15214537
																			0.62	33.28951124
																			0.63	33.42944473
																			0.64	33.5718831
																			0.65	33.71661885
																			0.66	33.86331417
																			0.67	34.01282767
																			0.68	34.16599499
																			0.69	34.32244965
																			0.7	34.48180893
																			0.71	34.64436316
																			0.72	34.81170223
																			0.73	34.98368033
																			0.74	35.16015007
																			0.75	35.34120105
																			0.76	35.52806811
																			0.77	35.72086956
																			0.78	35.92058135
																			0.79	36.12753257
																			0.8	36.34230334
																			0.81	36.56605923
																			0.82	36.79941894
																			0.83	37.04402247
																			0.84	37.30117614
																			0.85	37.57230783
																			0.86	37.85970112
																			0.87	38.16626945
																			0.88	38.49536026
																			0.89	38.85152256
																			0.9	39.24147151
																			0.91	39.67503199
																			0.92	40.16560123
																			0.93	40.73412074
																			0.94	41.41157763
																			0.95	42.24922819
																			0.96	43.34493869
																			0.97	44.92727033
																			0.98	47.23762539
																			0.99	49.37333693
