# Supplementary material for: Quantitative study on hepatic genotoxicity of neodymium and its molecular mechanisms based on Benchmark Dose method
Source: Front Pharmacol. 2024 Dec 17;15:1484111. doi: 10.3389/fphar.2024.1484111 (PMC11685023; doi:10.3389/fphar.2024.1484111)
Supplement: Supplementary file 1 [file DataSheet1.zip › Data Sheet 2.CSV]

			Continuous Results
					BMDS 3.2
		Return to Summary				Scroll right to see BMD Cumulative Distribution Function (CDF) table →
						Scroll down to see Dose Response Plot ↓
	User Input					Model Results												CDF
		Info					Benchmark Dose												Percentiles	BMD
		Model	frequentist Exponential degree 2 v1.1				BMD	10.24695456											0.01	7.044685126
		Dataset Name	DataSet Name1				BMDL	7.784530663											0.02	7.325659662
		User notes	[NF-κB]				BMDU	14.33571701											0.03	7.513942261
							AIC	16.06236748											0.04	7.661142016
		Dose-Response Model	M[dose] = a * exp(±1 * b * dose)				Test 4 P-value	0.044834267											0.05	7.784530663
		Variance Model	Var[i] = alpha				D.O.F.	2											0.06	7.892424246
																			0.07	7.98906233
		Model Options					Model Parameters												0.08	8.077386282
		BMR Type	Std. Dev.				# of Parameters	3											0.09	8.159191499
		BMRF	1				Variable	Estimate											0.1	8.235672399
		Tail Probability	-				a	1.315545445											0.11	8.307899905
		Confidence Level	0.95				b	0.024070619											0.12	8.376478644
		Distribution Type	Normal				log-alpha	-1.999345345											0.13	8.442078316
		Variance Type	Constant																0.14	8.505126807
							Goodness of Fit												0.15	8.565943098
		Model Data					Dose	Size	Estimated Median	Calc'd Median	Observed Mean	Estimated SD	Calc'd SD	Observed SD	Scaled Residual				0.16	8.624794746
		Dependent Variable	[mg/kg]				0	3	1.315545445	1	1	0.367999878	0	0	-1.485165556				0.17	8.681886123
		Independent Variable	[Custom]				7	3	1.556976348	1.9	1.9	0.367999878	0.33	0.33	1.614496169				0.18	8.73746158
		Total # of Observations	4				27	3	2.519745965	2.48	2.48	0.367999878	0.27	0.27	-0.187070796				0.19	8.791756343
		Adverse Direction	Automatic				55	3	4.943805753	4.94	4.94	0.367999878	0.55	0.55	-0.01791239				0.2	8.844876548
																			0.21	8.896898703
							Likelihoods of Interest												0.22	8.948055883
							Model	Log Likelihood*	# of Parameters	AIC									0.23	8.998363023
							A1	-1.926401206	5	13.85280241									0.24	9.047838878
							A2	84.89964794	8	-153.7992959									0.25	9.096651244
							A3	-1.926401206	5	13.85280241									0.26	9.144839271
							fitted	-5.031183739	3	16.06236748									0.27	9.192575635
							R	-21.79963455	2	47.59926909									0.28	9.239892262
							* Includes additive constant of -11.02726. This constant was not included in the LL derivation prior to BMDS 3.0.												0.29	9.286782567
																			0.3	9.333236176
							Tests of Interest												0.31	9.379417896
							Test	-2*Log(Likelihood Ratio)	Test df	p-value									0.32	9.425336313
							1	213.398565	6	<0.0001									0.33	9.471045367
							2	173.6520983	3	<0.0001									0.34	9.516548757
							3	173.6520983	3	<0.0001									0.35	9.561879073
							4	6.209565066	2	0.044834267									0.36	9.60701501
																			0.37	9.652086213
																			0.38	9.697104058
																			0.39	9.742199677
																			0.4	9.787598952
																			0.41	9.833073179
																			0.42	9.878269597
																			0.43	9.92334213
																			0.44	9.968543233
																			0.45	10.01383982
																			0.46	10.0597239
																			0.47	10.10630369
																			0.48	10.15308084
																			0.49	10.19974948
																			0.5	10.24695456
																			0.51	10.29542353
																			0.52	10.34412809
																			0.53	10.3916033
																			0.54	10.43896035
																			0.55	10.48802318
																			0.56	10.53824789
																			0.57	10.58876489
																			0.58	10.63968662
																			0.59	10.69108933
																			0.6	10.74298574
																			0.61	10.79607797
																			0.62	10.85035944
																			0.63	10.90532402
																			0.64	10.9609797
																			0.65	11.01761606
																			0.66	11.07525953
																			0.67	11.13431677
																			0.68	11.19473339
																			0.69	11.25638548
																			0.7	11.31942765
																			0.71	11.38405747
																			0.72	11.45034919
																			0.73	11.51834112
																			0.74	11.58834906
																			0.75	11.66049713
																			0.76	11.73509721
																			0.77	11.81217705
																			0.78	11.89185544
																			0.79	11.97454156
																			0.8	12.06063897
																			0.81	12.15045873
																			0.82	12.2443279
																			0.83	12.34293288
																			0.84	12.44656836
																			0.85	12.55606899
																			0.86	12.67227644
																			0.87	12.79601813
																			0.88	12.92872528
																			0.89	13.07206895
																			0.9	13.22773658
																			0.91	13.39885846
																			0.92	13.58865673
																			0.93	13.80237611
																			0.94	14.04738755
																			0.95	14.33571701
																			0.96	14.6868693
																			0.97	15.13777352
																			0.98	15.77246863
																			0.99	16.86389876
