# Supplementary material for: Quantitative study on hepatic genotoxicity of neodymium and its molecular mechanisms based on Benchmark Dose method
Source: Front Pharmacol. 2024 Dec 17;15:1484111. doi: 10.3389/fphar.2024.1484111 (PMC11685023; doi:10.3389/fphar.2024.1484111)
Supplement: Supplementary file 1 [file DataSheet1.zip › Data Sheet 3.CSV]

			Continuous Results
					BMDS 3.2
		Return to Summary				Scroll right to see BMD Cumulative Distribution Function (CDF) table →
						Scroll down to see Dose Response Plot ↓
	User Input					Model Results												CDF
		Info					Benchmark Dose												Percentiles	BMD
		Model	frequentist Exponential degree 3 v1.1				BMD	8.361397088											0.01	5.855721653
		Dataset Name	DataSet Name1				BMDL	6.440821219											0.02	6.078424398
		User notes	p21				BMDU	11.92386564											0.03	6.227765342
							AIC	41.86395062											0.04	6.343599728
		Dose-Response Model	M[dose] = a * exp(±1 * (b * dose)^d)				Test 4 P-value	0.198411102											0.05	6.440821219
		Variance Model	Var[i] = alpha				D.O.F.	2											0.06	6.526322086
																			0.07	6.601990631
		Model Options					Model Parameters												0.08	6.671226218
		BMR Type	Std. Dev.				# of Parameters	4											0.09	6.735884925
		BMRF	1				Variable	Estimate											0.1	6.796331991
		Tail Probability	-				a	1.931119584											0.11	6.852571971
		Confidence Level	0.95				b	0.05305934											0.12	6.906137476
		Distribution Type	Normal				d	Bounded											0.13	6.957422901
		Variance Type	Constant				log-alpha	0.150787602											0.14	7.007070331
																			0.15	7.055007452
		Model Data					Goodness of Fit												0.16	7.100689879
		Dependent Variable	[Custom]				Dose	Size	Estimated Median	Calc'd Median	Observed Mean	Estimated SD	Calc'd SD	Observed SD	Scaled Residual				0.17	7.145168859
		Independent Variable	[Custom]				0	3	1.931119584	1	1	1.078308706	0	0	-1.495625898				0.18	7.188630923
		Total # of Observations	4				7	3	2.799708508	3.25	3.25	1.078308706	0.52	0.52	0.723287996				0.19	7.231456526
		Adverse Direction	Automatic				27	3	8.090593571	8.26	8.26	1.078308706	0.2	0.2	0.272111818				0.2	7.273216275
							55	3	35.74332749	35.72	35.72	1.078308706	2.24	2.24	-0.03747016				0.21	7.313573351
																			0.22	7.353204315
							Likelihoods of Interest												0.23	7.392195289
							Model	Log Likelihood*	# of Parameters	AIC									0.24	7.431054444
							A1	-16.31456118	5	42.62912237									0.25	7.46977683
							A2	82.56099164	8	-149.1219833									0.26	7.507443727
							A3	-16.31456118	5	42.62912237									0.27	7.544126258
							fitted	-17.93197531	3	41.86395062									0.28	7.580359428
							R	-48.64775173	2	101.2955035									0.29	7.616056401
							* Includes additive constant of -11.02726. This constant was not included in the LL derivation prior to BMDS 3.0.												0.3	7.655085696
																			0.31	7.697879841
							Tests of Interest												0.32	7.736107247
							Test	-2*Log(Likelihood Ratio)	Test df	p-value									0.33	7.769766004
							1	262.4174867	6	<0.0001									0.34	7.803392157
							2	197.7511056	3	<0.0001									0.35	7.837529132
							3	197.7511056	3	<0.0001									0.36	7.871569847
							4	3.234828251	2	0.198411102									0.37	7.905449338
																			0.38	7.93929026
																			0.39	7.97331494
																			0.4	8.007475103
																			0.41	8.041744929
																			0.42	8.075580659
																			0.43	8.110946208
																			0.44	8.150418052
																			0.45	8.190308072
																			0.46	8.225240367
																			0.47	8.257610849
																			0.48	8.291277347
																			0.49	8.326254015
																			0.5	8.361397088
																			0.51	8.396229797
																			0.52	8.431167083
																			0.53	8.466670092
																			0.54	8.502650766
																			0.55	8.53872924
																			0.56	8.574711626
																			0.57	8.611117919
																			0.58	8.648358749
																			0.59	8.686193151
																			0.6	8.724391857
																			0.61	8.762998471
																			0.62	8.802192237
																			0.63	8.841959192
																			0.64	8.882416829
																			0.65	8.923556191
																			0.66	8.965539547
																			0.67	9.005337223
																			0.68	9.051921532
																			0.69	9.117853548
																			0.7	9.175674733
																			0.71	9.222976315
																			0.72	9.277911039
																			0.73	9.335484378
																			0.74	9.391415275
																			0.75	9.447596083
																			0.76	9.504416933
																			0.77	9.563687526
																			0.78	9.624895339
																			0.79	9.687603877
																			0.8	9.754725896
																			0.81	9.825123367
																			0.82	9.897654332
																			0.83	9.973369329
																			0.84	10.05116713
																			0.85	10.13516694
																			0.86	10.27056715
																			0.87	10.39459048
																			0.88	10.51544084
																			0.89	10.64203548
																			0.9	10.77445704
																			0.91	10.97796978
																			0.92	11.16019673
																			0.93	11.36580931
																			0.94	11.63856029
																			0.95	11.92386564
																			0.96	12.28005085
																			0.97	12.80535425
																			0.98	13.51924219
																			0.99	14.76183447
