# Supplementary material for: Quantitative study on hepatic genotoxicity of neodymium and its molecular mechanisms based on Benchmark Dose method
Source: Front Pharmacol. 2024 Dec 17;15:1484111. doi: 10.3389/fphar.2024.1484111 (PMC11685023; doi:10.3389/fphar.2024.1484111)
Supplement: Supplementary file 1 [file DataSheet1.zip › Data Sheet 4.CSV]

			Continuous Results
					BMDS 3.2
		Return to Summary				Scroll right to see BMD Cumulative Distribution Function (CDF) table →
						Scroll down to see Dose Response Plot ↓
	User Input					Model Results												CDF
		Info					Benchmark Dose												Percentiles	BMD
		Model	frequentist Polynomial degree 3 v1.1				BMD	41.64183676											0.01	21.1436436
		Dataset Name	DataSet Name1				BMDL	29.04502325											0.02	24.49292716
		User notes	[Add user notes here]				BMDU	56.05664883											0.03	26.53321764
							AIC	16.73930372											0.04	27.96405706
		Dose-Response Model	M[dose] = g + b1*dose + b2*dose^2 + ...				Test 4 P-value	<0.0001											0.05	29.04502325
		Variance Model	Var[i] = alpha				D.O.F.	2											0.06	29.90144467
																			0.07	30.60297112
		Model Options					Model Parameters												0.08	31.19171615
		BMR Type	Std. Dev.				# of Parameters	5											0.09	31.69485954
		BMRF	1				Variable	Estimate											0.1	32.13151007
		Tail Probability	-				g	1.516784278											0.11	32.52626811
		Confidence Level	0.95				beta1	Bounded											0.12	32.92576912
		Distribution Type	Normal				beta2	Bounded											0.13	33.34767266
		Variance Type	Constant				beta3	-5.24212E-06											0.14	33.80314599
							alpha	0.143282789											0.15	34.29911167
		Model Data																	0.16	34.77701977
		Dependent Variable	[Custom]				Goodness of Fit												0.17	35.22507261
		Independent Variable	[Custom]				Dose	Size	Estimated Median	Calc'd Median	Observed Mean	Estimated SD	Calc'd SD	Observed SD	Scaled Residual				0.18	35.64417673
		Total # of Observations	4				0	3	1.516784278	1	1	0.378527131	0	0	-2.364682878				0.19	36.03768854
		Adverse Direction	Automatic				7	3	1.514986229	1.93	1.93	0.378527131	0.21	0.21	1.899005059				0.2	36.40710132
							27	3	1.41360355	1.53	1.53	0.378527131	0.28	0.28	0.53260268				0.21	36.75389316
							55	3	0.644625892	0.63	0.63	0.378527131	0.24	0.24	-0.06692463				0.22	37.07875896
																			0.23	37.38380492
							Likelihoods of Interest												0.24	37.67076361
							Model	Log Likelihood*	# of Parameters	AIC									0.25	37.94000352
							A1	4.008752578	5	1.982494845									0.26	38.19292878
							A2	92.04884942	8	-168.0976988									0.27	38.43011732
							A3	4.008752578	5	1.982494845									0.28	38.6520302
							fitted	-5.369651858	3	16.73930372									0.29	38.86005268
							R	-9.31259404	2	22.62518808									0.3	39.05465326
							* Includes additive constant of -11.02726. This constant was not included in the LL derivation prior to BMDS 3.0.												0.31	39.2373025
																			0.32	39.40881406
							Tests of Interest												0.33	39.56856822
							Test	-2*Log(Likelihood Ratio)	Test df	p-value									0.34	39.71478881
							1	202.7228869	6	<0.0001									0.35	39.84783692
							2	176.0801937	3	<0.0001									0.36	39.97404865
							3	176.0801937	3	<0.0001									0.37	40.09602095
							4	18.75680887	2	<0.0001									0.38	40.21095249
																			0.39	40.32348229
																			0.4	40.4382552
																			0.41	40.55423328
																			0.42	40.67056069
																			0.43	40.78771527
																			0.44	40.90578757
																			0.45	41.02450327
																			0.46	41.14448093
																			0.47	41.26631641
																			0.48	41.38981572
																			0.49	41.51494292
																			0.5	41.64183676
																			0.51	41.77090428
																			0.52	41.90178636
																			0.53	42.03347256
																			0.54	42.16478654
																			0.55	42.2962315
																			0.56	42.43013521
																			0.57	42.56834654
																			0.58	42.71005939
																			0.59	42.85448156
																			0.6	43.00092365
																			0.61	43.14954793
																			0.62	43.30140845
																			0.63	43.45707687
																			0.64	43.61622971
																			0.65	43.7792845
																			0.66	43.94593986
																			0.67	44.11684043
																			0.68	44.29320423
																			0.69	44.47470785
																			0.7	44.66211399
																			0.71	44.85542275
																			0.72	45.05523239
																			0.73	45.26215515
																			0.74	45.47650586
																			0.75	45.69976429
																			0.76	45.93206071
																			0.77	46.17494454
																			0.78	46.42892881
																			0.79	46.69573052
																			0.8	46.97657551
																			0.81	47.27255734
																			0.82	47.58613913
																			0.83	47.91950692
																			0.84	48.27594588
																			0.85	48.65873698
																			0.86	49.07200214
																			0.87	49.52107738
																			0.88	50.01245366
																			0.89	50.55524151
																			0.9	51.16118122
																			0.91	51.84749046
																			0.92	52.63506418
																			0.93	53.55829557
																			0.94	54.66937426
																			0.95	56.05664883
																			0.96	57.88065659
																			0.97	60.4837412
																			0.98	67.18433317
																			0.99	88.24629842
