# Supplementary material for: Quantitative study on hepatic genotoxicity of neodymium and its molecular mechanisms based on Benchmark Dose method
Source: Front Pharmacol. 2024 Dec 17;15:1484111. doi: 10.3389/fphar.2024.1484111 (PMC11685023; doi:10.3389/fphar.2024.1484111)
Supplement: Supplementary file 1 [file DataSheet1.zip › Data Sheet 5.CSV]

			Continuous Results
					BMDS 3.2
		Return to Summary				Scroll right to see BMD Cumulative Distribution Function (CDF) table →
						Scroll down to see Dose Response Plot ↓
	User Input					Model Results												CDF
		Info					Benchmark Dose												Percentiles	BMD
		Model	frequentist Exponential degree 4 v1.1				BMD	3.647172302											0.01	2.086557461
		Dataset Name	DataSet Name1				BMDL	2.402313906											0.02	2.203602328
		User notes	[MDM2]				BMDU	6.493018659											0.03	2.283954723
							AIC	11.21339692											0.04	2.347858555
		Dose-Response Model	M[dose] = a * [c-(c-1) * exp(-b * dose)]				Test 4 P-value	0.328850853											0.05	2.402313906
		Variance Model	Var[i] = alpha				D.O.F.	1											0.06	2.45027929
																			0.07	2.493762469
		Model Options					Model Parameters												0.08	2.533882642
		BMR Type	Std. Dev.				# of Parameters	4											0.09	2.571606111
		BMRF	1				Variable	Estimate											0.1	2.60691658
		Tail Probability	-				a	0.926841627											0.11	2.64040144
		Confidence Level	0.95				b	0.010262855											0.12	2.672928754
		Distribution Type	Normal				c	9.12480863											0.13	2.703661426
		Variance Type	Constant				log-alpha	-2.569958596											0.14	2.733843787
																			0.15	2.762866821
		Model Data					Goodness of Fit												0.16	2.791363239
		Dependent Variable	[mg/kg]				Dose	Size	Estimated Median	Calc'd Median	Observed Mean	Estimated SD	Calc'd SD	Observed SD	Scaled Residual				0.17	2.818784032
		Independent Variable	[Custom]				0	3	0.926841627	1	1	0.276656311	0	0	0.458019622				0.18	2.846090911
		Total # of Observations	4				7	3	1.448851185	1.33	1.33	0.276656311	0.29	0.29	-0.744086735				0.19	2.872925237
		Adverse Direction	Automatic				27	3	2.749344915	2.81	2.81	0.276656311	0.3	0.3	0.379740801				0.2	2.898828973
							55	3	4.17494261	4.16	4.16	0.276656311	0.5	0.5	-0.093550584				0.21	2.92518817
																			0.22	2.950193272
							Likelihoods of Interest												0.23	2.975243639
							Model	Log Likelihood*	# of Parameters	AIC									0.24	3.000776642
							A1	-1.129989568	5	12.25997914									0.25	3.025565929
							A2	84.03198626	8	-152.0639725									0.26	3.049759703
							A3	-1.129989568	5	12.25997914									0.27	3.074792981
							fitted	-1.60669846	4	11.21339692									0.28	3.098480517
							R	-20.05987916	2	44.11975831									0.29	3.123148137
							* Includes additive constant of -11.02726. This constant was not included in the LL derivation prior to BMDS 3.0.												0.3	3.147450906
																			0.31	3.170999347
							Tests of Interest												0.32	3.196015917
							Test	-2*Log(Likelihood Ratio)	Test df	p-value									0.33	3.219445915
							1	208.1837308	6	<0.0001									0.34	3.243617693
							2	170.3239517	3	<0.0001									0.35	3.268811427
							3	170.3239517	3	<0.0001									0.36	3.291765406
							4	0.953417785	1	0.328850853									0.37	3.316942463
																			0.38	3.341634906
																			0.39	3.364691196
																			0.4	3.391359321
																			0.41	3.415624869
																			0.42	3.439897425
																			0.43	3.467544616
																			0.44	3.48914323
																			0.45	3.520312996
																			0.46	3.55129941
																			0.47	3.570993926
																			0.48	3.606530388
																			0.49	3.63034115
																			0.5	3.647172302
																			0.51	3.661819295
																			0.52	3.689176214
																			0.53	3.732002327
																			0.54	3.752885676
																			0.55	3.786056624
																			0.56	3.814995978
																			0.57	3.844056876
																			0.58	3.877380496
																			0.59	3.905517505
																			0.6	3.939060405
																			0.61	3.97240649
																			0.62	4.004328519
																			0.63	4.037049862
																			0.64	4.073191081
																			0.65	4.106770323
																			0.66	4.144718384
																			0.67	4.18077165
																			0.68	4.219888009
																			0.69	4.25886593
																			0.7	4.299777873
																			0.71	4.341583823
																			0.72	4.384843521
																			0.73	4.429324971
																			0.74	4.476018535
																			0.75	4.524047334
																			0.76	4.574572573
																			0.77	4.625129361
																			0.78	4.678346511
																			0.79	4.732615541
																			0.8	4.798821996
																			0.81	4.858389443
																			0.82	4.919507066
																			0.83	4.998956738
																			0.84	5.069469126
																			0.85	5.138455917
																			0.86	5.242459101
																			0.87	5.328132367
																			0.88	5.415943371
																			0.89	5.537656457
																			0.9	5.645890184
																			0.91	5.76452578
																			0.92	5.891618246
																			0.93	6.093483252
																			0.94	6.253392781
																			0.95	6.493018659
																			0.96	6.73690091
																			0.97	7.048535584
																			0.98	7.499899626
																			0.99	8.268966318
